# Supplementary material for: Global Mutational Sweep of SARS-CoV-2: From Chaos to Order
Source: Front Microbiol. 2022 Feb 8;13:820919. doi: 10.3389/fmicb.2022.820919 (PMC8861355; doi:10.3389/fmicb.2022.820919)
Supplement: Supplementary file 2 [file Data_Sheet_2.ZIP]

Archive with 1 entries (1 files):
- Supplementary_Fasta_ID.7z
